# Supplementary material for: Insights into the transcriptional regulation of poorly characterized alcohol acetyltransferase-encoding genes (HgAATs) shed light into the production of acetate esters in the wine yeast Hanseniaspora guilliermondii
Source: FEMS Yeast Res. 2023 Mar 25;23:foad021. doi: 10.1093/femsyr/foad021 (PMC10070066; doi:10.1093/femsyr/foad021)
Supplement: foad021_Supplemental_Files [file foad021_supplemental_files.zip]

Archive with 3 entries (3 files):
- Supplementary_figures.pdf
- Supplementary_table_S1.xlsx
- Supplementary_table_S2.xlsx
