# Supplementary material for: Insights into the transcriptional regulation of poorly characterized alcohol acetyltransferase-encoding genes (HgAATs) shed light into the production of acetate esters in the wine yeast Hanseniaspora guilliermondii
Source: FEMS Yeast Res. 2023 Mar 25;23:foad021. doi: 10.1093/femsyr/foad021 (PMC10070066; doi:10.1093/femsyr/foad021)
Supplement: foad021_Supplemental_Files [file foad021_supplemental_files.zip › Supplementary_table_S1.xlsx]

## Sheet: Table S4
			Ethyl acetate
		Condition	12h	24h
		GJM	50.97 ± 5.60	69.39 ± 2.40
		YPD	65.69 ± 4.46	11.59 ± 1.52
		GJM 2%	40.48 ± 9.82	36.45 ± 6.36
		GJM Leu 10x	97.59 ± 2.58	92.49 ± 14.97
		GJM Phe 10x	72.09 ± 6.58	70.13 ± 16.42
