# Supplementary material for: Insights into the transcriptional regulation of poorly characterized alcohol acetyltransferase-encoding genes (HgAATs) shed light into the production of acetate esters in the wine yeast Hanseniaspora guilliermondii
Source: FEMS Yeast Res. 2023 Mar 25;23:foad021. doi: 10.1093/femsyr/foad021 (PMC10070066; doi:10.1093/femsyr/foad021)
Supplement: foad021_Supplemental_Files [file foad021_supplemental_files.zip › Supplementary_table_S2.xlsx]

## Sheet: Table S2
		Description	Species	Strain	Coverage	E-value	Identity
	HgAat1	uncharacterized protein AWRI3578_g1640	Hanseniaspora opuntiae	AWRI3578	1	0.0	0.9
		hypothetical protein FOG48_02664	Hanseniaspora uvarum	H4	1	0.0	0.81
		uncharacterized protein AWRI3580_g2249	Hanseniaspora uvarum	AWRI3580	1	0.0	0.81
		hypothetical protein D499_0P00390	Hanseniaspora uvarum	DSM	1	0.0	0.81
		hypothetical protein HANVADRAFT_3332	Hanseniaspora valbyensis	NRRL Y-1626	0.99	0.0	0.57
		uncharacterized protein AWRI3579_g1799	Hanseniaspora osmophila	AWRI3579	0.98	3e-136	0.43
		LAFE_0E00826g1_1	Lachancea fermentati	-	0.97	2e-95	0.35
		LAMI_0B08240g1_1	Lachancea mirantina	-	0.97	4e-86	0.33
		hypothetical protein NDAI_0G00860	Naumovozyma dairenensis	CBS 421	0.99	5e-86	0.35
		uncharacterized protein HG535_0G03080	Zygotorulaspora mrakii	NRRL Y-6702	0.98	6e-86	0.33
		hypothetical protein Kpol_1045p79	Vanderwaltozyma polyspora	DSM 70294	0.97	3e-84	0.33
		uncharacterized protein HG536_0H04720	Torulaspora globosa	CBS764	0.99	4e-81	0.32
		hypothetical protein TDEL_0G04630	Torulaspora delbrueckii	CBS 1146	0.99	6e-81	0.31
		hypothetical protein HG537_0G04760	Torulaspora sp.	CBS 2947	0.99	1e-80	0.32
		hypothetical protein TPHA_0J00260	Tetrapisispora phaffii	CBS 4417	0.99	2e-72	0.3
		hypothetical protein KNAG_0E02770	Kazachstania naganishii	CBS 8797	0.98	3e-71	0.32
		putative protein of unknown function (SMN18901.1)	Kazachstania saulgeensis	-	0.99	1e-70	0.3
		hypothetical protein B1J91_A01089g	Candida glabrata	DSY562	0.97	5e-70	0.31
		uncharacterized protein CAGL0A01089g	Candida glabrata	CBS 138	0.97	6e-70	0.31
		hypothetical protein DI49_5199	Saccharomyces eubayanus	FM1318	0.99	1e-69	0.32
		uncharacterized protein AO443_000049	Candida glabrata	-	0.97	3e-69	0.31
		EM14S01-3B_G0016700.mRNA.1.CDS.1	Saccharomyces cerevisiae	EM14S01-3B	0.98	5e-69	0.31
		hypothetical protein TPHA_0M00180	Tetrapisispora phaffii	CBS 4417	0.99	7e-69	0.31
		hypothetical protein H820_YJM1439P00009	Saccharomyces cerevisiae	YJM1439	0.98	2e-68	0.31
		hypothetical protein KAFR_0B06510	Kazachstania africana	CBS 2517	0.99	2e-67	0.32
		YPL272C-like protein	Saccharomyces cerevisiae x Saccharomyces kudriavzevii	VIN7	0.98	1e-66	0.31
		YPL272C-like protein	Saccharomyces kudriavzevii	IFO 1802	0.98	1e-66	0.31
		hypothetical protein C6P45_003405	Kazachstania exigua	OG2	0.99	3e-66	0.3
		hypothetical protein H754_YJM320P00005	Saccharomyces cerevisiae	YJM320	0.99	3e-66	0.32
		hypothetical protein H800_YJM1342P00009	Saccharomyces cerevisiae	YJM1342	0.98	3e-66	0.32
		hypothetical protein H749_YJM195P00006	Saccharomyces cerevisiae	YJM195	0.98	3e-66	0.32
		Pbi1	Saccharomyces paradoxus	CBS432	0.98	3e-66	0.32
		HN1_G0021650.mRNA.1.CDS.1	Saccharomyces cerevisiae	HN1	0.98	6e-66	0.32
		hypothetical protein H836_YJM1615P00005	Saccharomyces cerevisiae	YJM1615	0.98	7e-66	0.32
		alcohol acetyltransferase family protein (KAF4001389.1)	Saccharomyces cerevisiae	FDAARGOS_613	0.98	8e-66	0.32
		hypothetical protein H761_YJM470P00009	Saccharomyces cerevisiae	YJM470	0.98	8e-66	0.32
		hypothetical protein H832_YJM1549H00405	Saccharomyces cerevisiae	YJM1549	0.98	9e-66	0.32
		SX2_G0017160.mRNA.1.CDS.1	Saccharomyces cerevisiae	SX2	0.98	9e-66	0.32
		hypothetical protein GRS66_005139	Saccharomyces pastorianus	CBS 1483	0.98	1e-65	0.32
		hypothetical protein H823_YJM1447P00005	Saccharomyces cerevisiae	YJM1447	0.98	1e-65	0.32
		hypothetical protein H835_YJM1592P00005	Saccharomyces cerevisiae	YJM1592	0.98	1e-65	0.32
		hypothetical protein H779_YJM993P00009	Saccharomyces cerevisiae	YJM993	0.98	2e-65	0.32
		hypothetical protein H799_YJM1341P00005	Saccharomyces cerevisiae	YJM1341	0.98	2e-65	0.31
		YPL272C-like protein	Saccharomyces cerevisiae x Saccharomyces kudriavzevii	VIN7	0.98	3e-65	0.32
		hypothetical protein H829_YJM1479P00006	Saccharomyces cerevisiae	YJM1479	0.98	3e-65	0.31
		hypothetical protein H826_YJM1463P00005	Saccharomyces cerevisiae	YJM1463	0.98	5e-65	0.32
		hypothetical protein BON23_4035	Saccharomyces cerevisiae	131	0.98	6e-65	0.31
		Pbi1p	Saccharomyces cerevisiae	S288C	0.98	9e-65	0.31
		hypothetical protein H753_YJM271P00009	Saccharomyces cerevisiae	YJM271	0.98	9e-65	0.31
		hypothetical protein H804_YJM1383P00009	Saccharomyces cerevisiae	YJM1383	0.98	1e-64	0.31
		hypothetical protein H828_YJM1478P00009	Saccharomyces cerevisiae	YJM1478	0.98	2e-64	0.31
		Pbi1p	Saccharomyces cerevisiae	I-30	0.98	2e-64	0.31
		hypothetical protein H834_YJM1574H00405	Saccharomyces cerevisiae	YJM1574	0.98	2e-64	0.31
		hypothetical protein H748_YJM193P00007	Saccharomyces cerevisiae	YJM193	0.98	3e-64	0.31
		conserved hypothetical protein	Saccharomyces cerevisiae	RM11-1a	0.98	7e-64	0.31
		hypothetical protein TBLA_0A07220	Tetrapisispora blattae	CBS 6284	0.97	8e-58	0.3
		LANO_0A07052g1_1	Lachancea nothofagi	CBS 11611	0.98	8e-54	0.31
		hypothetical protein R103_P10061	Saccharomyces cerevisiae	R103	0.82	7e-49	0.31
		YPL272C-like protein	Saccharomyces cerevisiae	FostersB	0.55	3e-31	0.3
		hypothetical protein SCEPF1_0333000100	Saccharomyces cerevisiae	Pf-1	0.55	3e-28	0.31
		YPL272C-like protein	Saccharomyces cerevisiae	AWRI796	0.55	7e-28	0.31
		hypothetical protein SCEPF1_0283000100	Saccharomyces cerevisiae	Pf-1	0.55	1e-27	0.31
		YPL272C-like protein	Saccharomyces cerevisiae	Lalvin QA23	0.55	4e-27	0.3
		YPL272C-like protein	Saccharomyces cerevisiae	FostersO	0.55	5e-27	0.3
		alcohol acetyltransferase family protein (KAF4002467.1)	Saccharomyces cerevisiae	FDAARGOS_613	0.44	8e-27	0.33
		YPL272C-like protein	Saccharomyces cerevisiae	Vin13	0.53	3e-25	0.3
	HgAat2	hypothetical protein AWRI3578_g4168	Hanseniaspora opuntiae	AWRI3578	0.51	4e-126	0.72
		hypothetical protein AWRI3578_g4174	Hanseniaspora opuntiae	AWRI3578	0.56	7e-126	0.66
		hypothetical protein AWRI3578_g1414	Hanseniaspora opuntiae	AWRI3578	0.5	1e-125	0.74
		hypothetical protein AWRI3578_g4159	Hanseniaspora opuntiae	AWRI3578	0.47	1e-117	0.73
		hypothetical protein AWRI3578_g111	Hanseniaspora opuntiae	AWRI3578	0.5	6e-110	0.71
		hypothetical protein HANVADRAFT_873	Hanseniaspora valbyensis	NRRL Y-1626	0.91	7e-59	0.32
		hypothetical protein HANVADRAFT_872	Hanseniaspora valbyensis	NRRL Y-1626	0.94	4e-33	0.28
	HgAat3	hypothetical protein AWRI3578_g32	Hanseniaspora opuntiae	AWRI3578	0.99	0.0	0.77
		hypothetical protein FOG51_04074	Hanseniaspora uvarum	H20	0.99	0.0	0.66
		hypothetical protein FOG50_02773	Hanseniaspora uvarum	H2	0.99	0.0	0.66
		hypothetical protein AWRI3580_g3168	Hanseniaspora uvarum	AWRI3580	0.99	0.0	0.65
		hypothetical protein FOG48_01172	Hanseniaspora uvarum	H4	0.93	0.0	0.65
		hypothetical protein HANVADRAFT_98503	Hanseniaspora valbyensis	NRRL Y-1626	0.96	2e-24	0.24
	HgAat4	hypothetical protein AWRI3578_g35	Hanseniaspora opuntiae	AWRI3578	1	0.0	0.82
		hypothetical protein FOG50_02776	Hanseniaspora uvarum	H2	1	0.0	0.65
		hypothetical protein FOG48_01169	Hanseniaspora uvarum	H4	1	0.0	0.65
		hypothetical protein FOG51_04071	Hanseniaspora uvarum	H20	1	0.0	0.65
		hypothetical protein AWRI3580_g3165	Hanseniaspora uvarum	AWRI3580	1	0.0	0.64
		hypothetical protein HANVADRAFT_872	Hanseniaspora valbyensis	NRRL Y-1626	0.99	4e-127	0.46
		hypothetical protein HANVADRAFT_873	Hanseniaspora valbyensis	NRRL Y-1626	0.93	5e-68	0.35
